# Supplementary material for: A Novel Finding of an HLA Allele’s and a Haplotype’s Relationship with SARS-CoV-2 Vaccine-Associated Subacute Thyroiditis
Source: Vaccines (Basel). 2022 Nov 23;10(12):1986. doi: 10.3390/vaccines10121986 (PMC9788374; doi:10.3390/vaccines10121986)
Supplement: Supplementary file 1 [file vaccines-10-01986-s001.zip]

Archive with 1 entries (1 files):
- vaccines-1910900-supplementary.pdf
